# Supplementary material for: Encapsulation of the septal cell wall protects Streptococcus pneumoniae from its major peptidoglycan hydrolase and host defenses
Source: PLoS Pathog. 2022 Jun 22;18(6):e1010516. doi: 10.1371/journal.ppat.1010516 (PMC9216600; doi:10.1371/journal.ppat.1010516)
Supplement: S1 Table — Analysis of data of the beta-galactosidase activity presented in the different figures was done using a Kruskal-Wallis Test, and a Mann-Whitney Test. P values ≤ 0.05 were considered as significant for all analysis performed. (XLSX) [file ppat.1010516.s007.xlsx]

## Sheet: Figure 1
	Figure 1: Wzg, a putative CPS-cell wall ligase, interacts with Wzd and with itself.
	Mann Whitney test
	A	B	P value	Exact or approximate P value?	P value summary	Significantly different (P < 0.05)?	Median of column B	Median of column A	Difference: Actual	Difference: Hodges-Lehmann				n
	1	2	<0,0001	Exact	****	Yes	136,0, n=15	4090, n=16	-3954	-3943		1	Positive control (T25zip - T18zip)	16
	3	1	0.0402	Exact	*	Yes	4090, n=16	3109, n=6	981.2	1129		2	Negative control (T25 - T18)	15
		2	<0,0001	Exact	****	Yes	136,0, n=15	3109, n=6	-2973	-2962		3	T25Wze - T18Wzd	6
	4	1	0.4494	Exact	ns	No	4090, n=16	3637, n=6	453.3	480		4	T25Wze - WzdT18	6
		2	<0,0001	Exact	****	Yes	136,0, n=15	3637, n=6	-3501	-3490		5	T25Wze - T18Wzg	5
	5	1	<0,0001	Exact	****	Yes	4090, n=16	135,7, n=5	3954	3954		6	T25Wze - WzgT18	4
		2	0.8001	Exact	ns	No	136,0, n=15	135,7, n=5	0.2754	0.519		7	T25Wze - T18WchA	4
	6	1	0.0004	Exact	***	Yes	4090, n=16	151,0, n=4	3939	3931		8	T25Wze - WchAT18	4
		2	0.307	Exact	ns	No	136,0, n=15	151,0, n=4	-15.07	-10.48		9	T25Wze - T18Wze	5
	7	1	0.0004	Exact	***	Yes	4090, n=16	145,7, n=4	3944	3943		10	T25Wzd - T18Wze	6
		2	0.3155	Exact	ns	No	136,0, n=15	145,7, n=4	-9.732	-8.668		11	T25Wzd - WzeT18	11
	8	1	0.0004	Exact	***	Yes	4090, n=16	149,1, n=4	3941	3945		12	T25Wzd - T18Wzg	6
		2	0.307	Exact	ns	No	136,0, n=15	149,1, n=4	-13.14	-9.391		13	T25Wzd - WzgT18	6
	9	1	<0,0001	Exact	****	Yes	4090, n=16	148,7, n=5	3941	3936		14	T25Wzd - T18WchA	5
		2	0.5531	Exact	ns	No	136,0, n=15	148,7, n=5	-12.76	-7.987		15	T25Wzd - WchAT18	4
	10	1	0.0008	Exact	***	Yes	4090, n=16	2619, n=6	1471	1502		16	T25Wzd - T18Wze	4
		2	<0,0001	Exact	****	Yes	136,0, n=15	2619, n=6	-2483	-2472		17	T25Wzg - T18Wzd	15
	11	1	<0,0001	Exact	****	Yes	4090, n=16	1295, n=11	2795	2833		18	T25Wzg - WzdT18	19
		2	<0,0001	Exact	****	Yes	136,0, n=15	1295, n=11	-1159	-1159		19	T25Wzg - T18Wze	4
	12	1	<0,0001	Exact	****	Yes	4090, n=16	168,0, n=6	3922	3934		20	T25Wzg - WzeT18	4
		2	0.0467	Exact	*	Yes	136,0, n=15	168,0, n=6	-32.04	-28.37		21	T25Wzg - T18WchA	4
	13	1	<0,0001	Exact	****	Yes	4090, n=16	144,7, n=6	3945	3945		22	T25Wzg - WchAT18	10
		2	0.6222	Exact	ns	No	136,0, n=15	144,7, n=6	-8.763	-5.811		23	T25Wzg - T18Wzg	6
	14	1	<0,0001	Exact	****	Yes	4090, n=16	143,5, n=5	3947	3944		24	T25WchA - T18Wzd	4
		2	0.3056	Exact	ns	No	136,0, n=15	143,5, n=5	-7.518	-5.414		25	T25WchA - WzdT18	4
	15	1	0.0004	Exact	***	Yes	4090, n=16	151,1, n=4	3939	3945		26	T25WchA - T18Wze	4
		2	0.2208	Exact	ns	No	136,0, n=15	151,1, n=4	-15.13	-11.77		27	T25WchA - WzeT18	4
	16	1	0.0004	Exact	***	Yes	4090, n=16	153,4, n=4	3937	3930		28	T25WchA - T18Wzg	4
		2	0.08	Exact	ns	No	136,0, n=15	153,4, n=4	-17.46	-14.59		29	T25WchA - WzgT18	4
	17	1	<0,0001	Exact	****	Yes	4090, n=16	149,0, n=15	3941	3920		30	T25WchA - T18WchA	4
		2	0.1485	Exact	ns	No	136,0, n=15	149,0, n=15	-13.02	-12.81
	18	1	<0,0001	Exact	****	Yes	4090, n=16	453,4, n=19	3637	3634
		2	<0,0001	Exact	****	Yes	136,0, n=15	453,4, n=19	-317.5	-317.5
	19	1	0.0004	Exact	***	Yes	4090, n=16	145,4, n=4	3945	3951
		2	0.5965	Exact	ns	No	136,0, n=15	145,4, n=4	-9.48	-6.734
	20	1	0.0004	Exact	***	Yes	4090, n=16	146,8, n=4	3943	3944
		2	0.5304	Exact	ns	No	136,0, n=15	146,8, n=4	-10.82	-7.715
	21	1	0.0004	Exact	***	Yes	4090, n=16	151,0, n=4	3939	3941
		2	0.4208	Exact	ns	No	136,0, n=15	151,0, n=4	-15.06	-8.253
	22	1	<0,0001	Exact	****	Yes	4090, n=16	158,0, n=10	3932	3831
		2	0.0012	Exact	**	Yes	136,0, n=15	158,0, n=10	-22.05	-21.55
	23	1	<0,0001	Exact	****	Yes	4090, n=16	851,3, n=6	3239	3277
		2	<0,0001	Exact	****	Yes	136,0, n=15	851,3, n=6	-715.4	-704
	24	1	0.0004	Exact	***	Yes	4090, n=16	142,6, n=4	3948	3953
		2	0.7363	Exact	ns	No	136,0, n=15	142,6, n=4	-6.654	-2.995
	25	1	0.0004	Exact	***	Yes	4090, n=16	126,6, n=4	3964	3966
		2	0.469	Exact	ns	No	136,0, n=15	126,6, n=4	9.405	18.48
	26	1	0.0004	Exact	***	Yes	4090, n=16	158,4, n=4	3932	3937
		2	0.1244	Exact	ns	No	136,0, n=15	158,4, n=4	-22.45	-19.07
	27	1	0.0004	Exact	***	Yes	4090, n=16	136,7, n=4	3953	3948
		2	0.9613	Exact	ns	No	136,0, n=15	136,7, n=4	-0.7299	-0.2123
	28	1	0.0004	Exact	***	Yes	4090, n=16	149,1, n=4	3941	3941
		2	0.1847	Exact	ns	No	136,0, n=15	149,1, n=4	-13.13	-10.9
	29	1	0.0004	Exact	***	Yes	4090, n=16	151,9, n=4	3938	3938
		2	0.0485	Exact	*	Yes	136,0, n=15	151,9, n=4	-15.9	-15.94
	30	1	0.0004	Exact	***	Yes	4090, n=16	133,0, n=4	3957	3957
		2	0.5304	Exact	ns	No	136,0, n=15	133,0, n=4	2.999	7.618
	Kruskal-Wallis test
	P value				<0,0001
	Exact or approximate P value?				Approximate
	P value summary				****
	Do the medians vary signif. (P < 0.05)?				Yes
	Number of groups				30
	Kruskal-Wallis statistic				151.5

## Sheet:  Figure 2
	Figure 2: Septal localization of Wzg is dependent on the expression of Wzd/Wze.
	Mann Whitney test
	A	B	P value	Exact or approximate P value?	P value summary	Significantly different (P < 0.05)?	Median of column B	Median of column A	Difference: Actual	Difference: Hodges-Lehmann
	BCSJF005	BCSJF006	<0,0001	Exact	****	Yes	1,616, n=121	2,354, n=194	-0.7376	-0.7472
	BCSJF005	BCSJF007	<0,0001	Exact	****	Yes	1,499, n=106	2,354, n=194	-0.8548	-0.8654
	BCSJF005	BCSJF008	<0,0001	Exact	****	Yes	1,351, n=107	2,354, n=194	-1.003	-0.9764
	BCSJF005	BCSJF009	<0,0001	Exact	****	Yes	1,542, n=112	2,354, n=194	-0.8112	-0.7727
	BCSJF005	BCSJF010	<0,0001	Exact	****	Yes	1,969, n=109	2,354, n=194	-0.3848	-0.3608
	BCSJF006	BCSJF007	0.0001	Approximate	***	Yes	1,499, n=106	1,616, n=121	-0.1172	-0.1215
	BCSJF006	BCSJF008	<0,0001	Approximate	****	Yes	1,351, n=107	1,616, n=121	-0.2653	-0.2438
	BCSJF006	BCSJF009	0.354	Approximate	ns	No	1,542, n=112	1,616, n=121	-0.07368	-0.03346
	BCSJF006	BCSJF010	<0,0001	Approximate	****	Yes	1,969, n=109	1,616, n=121	0.3528	0.3717
	Kruskal-Wallis test
								n
	P value			<0,0001		BCSJF005	WT iGFPWzg	194
	Exact or approximate P value?			Approximate		BCSJF006	∆cps iGFPWzg	121
	P value summary			****		BCSJF007	∆wze iGFPWzg	106
	Do the medians vary signif. (P < 0.05)?			Yes		BCSJF008	∆wzd iGFPWzg	107
	Number of groups			6		BCSJF009	∆cps iGFPWzgWzd	112
	Kruskal-Wallis statistic			496.4		BCSJF010	∆wzd iGFPWzgWzd	109

## Sheet: Figure 3B
	Figure 3: The transmembrane and DNA-PPF domains of Wzg are required for its self- interaction and interaction with Wzd.
	Mann Whitney test
	A	B	P value	Exact or approximate P value?	P value summary	Significantly different (P < 0.05)?	Median of column B	Median of column A	Difference: Actual	Difference: Hodges-Lehmann				n
	1	2	0.0286	Exact	*	Yes	152,1, n=4	4578, n=4	-4426	-4421		1	Positive control (T25zip - T18zip)	4
	3	1	0.0286	Exact	*	Yes	4578, n=4	761,7, n=4	3817	3901		2	Negative control (T25 - T18)	4
		2	0.0286	Exact	*	Yes	152,1, n=4	761,7, n=4	-609.6	-602.1		3	T25Wzg - T18Wzg	4
	4	1	0.0286	Exact	*	Yes	4578, n=4	157,0, n=4	4421	4420		4	T25Wzg - T18Wzg1	4
		2	0.6857	Exact	ns	No	152,1, n=4	157,0, n=4	-4.844	-4.844		5	T25Wzg - T18Wzg2	4
	5	1	0.0286	Exact	*	Yes	4578, n=4	152,7, n=4	4426	4423		6	T25Wzg - T18Wzg3	4
		2	>0,9999	Exact	ns	No	152,1, n=4	152,7, n=4	-0.5956	-0.5956		7	T25Wzg - T18Wzg4	4
	6	1	0.0286	Exact	*	Yes	4578, n=4	158,1, n=4	4420	4429		8	T25Wzg - T18Wzg5	4
		2	>0,9999	Exact	ns	No	152,1, n=4	158,1, n=4	-5.967	0.8483		9	T25Wzg - T18Wzg6	4
	7	1	0.0286	Exact	*	Yes	4578, n=4	139,4, n=4	4439	4435		10	T25Wzg1 - T18Wzg	4
		2	0.3429	Exact	ns	No	152,1, n=4	139,4, n=4	12.73	14.16		11	T25Wzg2 - T18Wzg	4
	8	1	0.0286	Exact	*	Yes	4578, n=4	439,3, n=4	4139	4114		12	T25Wzg3 - T18Wzg	4
		2	0.0286	Exact	*	Yes	152,1, n=4	439,3, n=4	-287.2	-282		13	T25Wzg4 - T18Wzg	4
	9	1	0.0286	Exact	*	Yes	4578, n=4	414,0, n=4	4164	4170		14	T25Wzg5 - T18Wzg	4
		2	0.0286	Exact	*	Yes	152,1, n=4	414,0, n=4	-261.8	-261.8		15	T25Wzg6 - T18Wzg	4
	10	1	0.0286	Exact	*	Yes	4578, n=4	153,4, n=4	4425	4427		16	T25Wzg - WzdT18	4
		2	>0,9999	Exact	ns	No	152,1, n=4	153,4, n=4	-1.304	-0.9425		17	T25Wzg1 - WzdT18	4
	11	1	0.0286	Exact	*	Yes	4578, n=4	143,9, n=4	4434	4437		18	T25Wzg2 - WzdT18	4
		2	0.3429	Exact	ns	No	152,1, n=4	143,9, n=4	8.226	13.75		19	T25Wzg3 - WzdT18	4
	12	1	0.0286	Exact	*	Yes	4578, n=4	146,3, n=4	4432	4432		20	T25Wzg4 - WzdT18	4
		2	0.3143	Exact	ns	No	152,1, n=4	146,3, n=4	5.784	5.784		21	T25Wzg5 - WzdT18	4
	13	1	0.0286	Exact	*	Yes	4578, n=4	152,7, n=4	4426	4428		22	T25Wzg6 - WzdT18	4
		2	0.8857	Exact	ns	No	152,1, n=4	152,7, n=4	-0.5956	0.7272
	14	1	0.0286	Exact	*	Yes	4578, n=4	423,9, n=4	4154	4161
		2	0.0286	Exact	*	Yes	152,1, n=4	423,9, n=4	-271.8	-266.5
	15	1	0.0286	Exact	*	Yes	4578, n=4	405,8, n=4	4173	4177
		2	0.0286	Exact	*	Yes	152,1, n=4	405,8, n=4	-253.7	-248.4
	16	1	0.0286	Exact	*	Yes	4578, n=4	524,3, n=4	4054	4076
		2	0.0286	Exact	*	Yes	152,1, n=4	524,3, n=4	-372.2	-366.9
	17	1	0.0286	Exact	*	Yes	4578, n=4	136,0, n=4	4442	4439
		2	0.2	Exact	ns	No	152,1, n=4	136,0, n=4	16.09	16.54
	18	1	0.0286	Exact	*	Yes	4578, n=4	154,1, n=4	4424	4424
		2	0.8857	Exact	ns	No	152,1, n=4	154,1, n=4	-1.979	-1.979
	19	1	0.0286	Exact	*	Yes	4578, n=4	154,0, n=4	4424	4425
		2	>0,9999	Exact	ns	No	152,1, n=4	154,0, n=4	-1.855	0.9049
	20	1	0.0286	Exact	*	Yes	4578, n=4	142,6, n=4	4436	4440
		2	0.2	Exact	ns	No	152,1, n=4	142,6, n=4	9.558	11.03
	21	1	0.0286	Exact	*	Yes	4578, n=4	341,1, n=4	4237	4214
		2	0.0286	Exact	*	Yes	152,1, n=4	341,1, n=4	-189	-189
	22	1	0.0286	Exact	*	Yes	4578, n=4	364,4, n=4	4214	4190
		2	0.0286	Exact	*	Yes	152,1, n=4	364,4, n=4	-212.3	-215.9
	Kruskal-Wallis test
	P value				<0,0001
	Exact or approximate P value?				Approximate
	P value summary				****
	Do the medians vary signif. (P < 0.05)?				Yes
	Number of groups				22
	Kruskal-Wallis statistic				72.65

## Sheet: Figure 5A
	Figure 5: The valine residue at position 56 of Wzd is required for its interaction with Wzg, and for the recruitment of Wzg to the division septum.
	A) Interaction between Wzg and Wzd, WzdV56A and WzdY82F point mutants was tested by BTH.
	Mann Whitney test
	A	B	P value	Exact or approximate P value?	P value summary	Significantly different (P < 0.05)?	Median of column B	Median of column A	Difference: Actual	Difference: Hodges-Lehmann
	1	2	<0,0001	Exact	****	Yes	136,0, n=15	4090, n=16	-3954	-3943
	18	1	<0,0001	Exact	****	Yes	4090, n=16	453,4, n=19	3637	3634
		2	<0,0001	Exact	****	Yes	136,0, n=15	453,4, n=19	-317.5	-317.5
	66	1	<0,0001	Exact	****	Yes	4090, n=16	152,7, n=10	3937	3923
		2	0.0029	Exact	**	Yes	136,0, n=15	152,7, n=10	-16.74	-18.15
	67	1	<0,0001	Exact	****	Yes	4090, n=16	434,2, n=10	3656	3617
		2	<0,0001	Exact	****	Yes	136,0, n=15	434,2, n=10	-298.2	-291
	Kruskal-Wallis test									n
							1	Positive control (T25zip - T18zip)		16
	P value				<0,0001		2	Negative control (T25 - T18)		15
	Exact or approximate P value?				Approximate		18	T25Wzg - WzdT18		19
	P value summary				****		66	T25Wzg - WzdV56AT18		10
	Do the medians vary signif. (P < 0.05)?				Yes		67	T25Wzg - WzdY82FT18		10
	Number of groups				5
	Kruskal-Wallis statistic				61.02

## Sheet: Figure 5B
	Figure 5: The valine residue at position 56 of Wzd is required for its interaction with Wzg, and for the recruitment of Wzg to the division septum.
	B) The valine residue at position 56 of Wzd is required for septal localization of Wzg.
	Mann Whitney test
	A	BCSJF008	BCSJF008	BCSJF008	BCSJF010	BCSJF010
	B	BCSJF010	BCSJF011	BCSJF012	BCSJF011	BCSJF012				n
	P value	<0,0001	0.0199	<0,0001	<0,0001	<0,0001		BCSJF008	∆wzd iGFPWzg	107
	Exact or approximate P value?	Approximate	Approximate	Approximate	Approximate	Approximate		BCSJF010	∆wzd iGFPWzgWzd	109
	P value summary	****	*	****	****	****		BCSJF011	∆wzd iGFPWzgWzdV56A	106
	Significantly different (P < 0.05)?	Yes	Yes	Yes	Yes	Yes		BCSJF012	∆wzd iGFPWzgWzdY82F	128
	Median of line A	1,351, n=107	1,351, n=107	1,351, n=107	1,969, n=109	1,969, n=109
	Median of line B	1,969, n=109	1,271, n=106	2,240, n=128	1,271, n=106	2,240, n=128
	Difference: Actual	0.618	-0.0797	0.8895	-0.6977	0.2714
	Difference: Hodges-Lehmann	0.6176	-0.06974	0.8753	-0.6881	0.2587
	Kruskal-Wallis test
	P value				<0,0001
	Exact or approximate P value?				Approximate
	P value summary				****
	Do the medians vary signif. (P < 0.05)?				Yes
	Number of groups				5
	Kruskal-Wallis statistic				61.02

## Sheet: Figure 7B
	Figure 7B: Absence of capsule at the division septum results in increased exposure of bacteria cell wall and susceptibility to lysis.
	Mann Whitney test
	A	B	P value	Exact or approximate P value?	P value summary	Significantly different (P < 0.05)?	Median of column B	Median of column A	Difference: Actual	Difference: Hodges-Lehmann
	WT1	∆wzd1	<0,0001	Exact	****	Yes	272075, n=133	198617, n=68	73458	75929
	WT1	∆cps1	<0,0001	Exact	****	Yes	991751, n=95	198617, n=68	793134	793325
	∆wzd1	∆cps1	<0,0001	Exact	****	Yes	991751, n=95	272075, n=133	719676	721258
	WT2	∆wzd2	<0,0001	Approximate	****	Yes	342969, n=114	232748, n=126	110221	105898
	WT2	∆cps2	<0,0001	Exact	****	Yes	1484402, n=95	232748, n=126	1251655	1235567
	∆wzd2	∆cps2	<0,0001	Exact	****	Yes	1484402, n=95	342969, n=114	1141434	1119133
	WT3	∆wzd3	<0,0001	Exact	****	Yes	385568, n=79	275639, n=66	109929	88784
	WT3	∆cps3	<0,0001	Exact	****	Yes	1672209, n=53	275639, n=66	1396570	1363737
	∆wzd3	∆cps3	<0,0001	Exact	****	Yes	1672209, n=53	385568, n=79	1286641	1280599
	Kruskal-Wallis test
								n
	P value				<0,0001		WT1	68
	Exact or approximate P value?				Approximate		∆wzd1	133
	P value summary				****		∆cps1	95
	Do the medians vary signif. (P < 0.05)?				Yes		WT2	126
	Number of groups				9		∆wzd2	114
	Kruskal-Wallis statistic				635.6		∆cps2	95
							WT3	66
							∆wzd3	79
							∆cps3	53

## Sheet: Figure 8
Figure 8: Full encapsulation of the cells is necessary for virulence.
Comparison of Survival Curves		n≥50
WT vs ∆cps			WT vs ∆wzd			∆cps vs ∆wzd
Log-rank (Mantel-Cox) test			Log-rank (Mantel-Cox) test			Log-rank (Mantel-Cox) test
Chi square	60.33		Chi square	47.01		Chi square	1.769
df	1		df	1		df	1
P value	<0,0001		P value	<0,0001		P value	0.1835
P value summary	****		P value summary	****		P value summary	ns
Are the survival curves sig different?	Yes		Are the survival curves sig different?	Yes		Are the survival curves sig different?	No
Median survival			Median survival			Median survival
WT	18		WT	18		delcps	47
∆cps	47		∆wzd	33		delWzd	33
Ratio (and its reciprocal)	0.383	2.611	Ratio (and its reciprocal)	0.5455	1.833	Ratio (and its reciprocal)	1.424	0.7021
95% CI of ratio	0,2399 to 0,6115	1,635 to 4,169	95% CI of ratio	0,3565 to 0,8346	1,198 to 2,805	95% CI of ratio	0,8574 to 2,366	0,4227 to 1,166
Hazard Ratio (Mantel-Haenszel)	A/B	B/A	Hazard Ratio (Mantel-Haenszel)	A/C	C/A	Hazard Ratio (Mantel-Haenszel)	B/C	C/B
Ratio (and its reciprocal)	8.651	0.1156	Ratio (and its reciprocal)	6.135	0.163	Ratio (and its reciprocal)	0.702	1.424
95% CI of ratio	5,019 to 14,91	0,06706 to 0,1993	95% CI of ratio	3,652 to 10,30	0,09705 to 0,2738	95% CI of ratio	0,4168 to 1,182	0,8457 to 2,399
Hazard Ratio (logrank)	A/B	B/A	Hazard Ratio (logrank)	A/C	C/A	Hazard Ratio (logrank)	B/C	C/B
Ratio (and its reciprocal)	4.304	0.2323	Ratio (and its reciprocal)	3.346	0.2988	Ratio (and its reciprocal)	0.7189	1.391
95% CI of ratio	2,696 to 6,870	0,1456 to 0,3709	95% CI of ratio	2,140 to 5,232	0,1911 to 0,4673	95% CI of ratio	0,4352 to 1,188	0,8420 to 2,298

## Sheet: Supplementary Figure 2
			Supplementary Figure 2: Introduction of the T25 tag at the C-terminal of different capsule synthesis proteins may prevent their interaction with partner proteins.
	Mann Whitney test
	A	B	P value	Exact or approximate P value?	P value summary	Significantly different (P < 0.05)?	Median of column B	Median of column A	Difference: Actual	Difference: Hodges-Lehmann				n
	1	2	<0,0001	Exact	****	Yes	136,0, n=15	4090, n=16	-3954	-3943		1	Positive control (T25zip - T18zip)	16
	31	1	0.0004	Exact	***	Yes	4090, n=16	148,3, n=4	3942	3935		2	Negative control (T25 - T18)	15
		2	0.3571	Exact	ns	No	136,0, n=15	148,3, n=4	-12.37	-8.301		31	WzeT25 - T18Wzd	4
	32	1	<0,0001	Exact	****	Yes	4090, n=16	154,4, n=13	3936	3836		32	WzeT25 - WzdT18	13
		2	0.0026	Exact	**	Yes	136,0, n=15	154,4, n=13	-18.43	-18.98		33	WzeT25 - T18Wzg	4
	33	1	0.0004	Exact	***	Yes	4090, n=16	156,1, n=4	3934	3933		34	WzeT25 - WzgT18	4
		2	0.1522	Exact	ns	No	136,0, n=15	156,1, n=4	-20.12	-16.78		35	WzeT25 - T18WchA	4
	34	1	0.0004	Exact	***	Yes	4090, n=16	141,0, n=4	3949	3938		36	WzeT25 - WchAT18	5
		2	0.6646	Exact	ns	No	136,0, n=15	141,0, n=4	-5.054	-4.536		37	WzdT25 - T18Wze	5
	35	1	0.0004	Exact	***	Yes	4090, n=16	149,6, n=4	3940	3944		38	WzdT25 - WzeT18	5
		2	0.4107	Exact	ns	No	136,0, n=15	149,6, n=4	-13.67	-7.846		39	WzdT25 - T18Wzg	5
	36	1	<0,0001	Exact	****	Yes	4090, n=16	141,8, n=5	3948	3946		40	WzdT25 - WzgT18	5
		2	0.8001	Exact	ns	No	136,0, n=15	141,8, n=5	-5.887	-1.687		41	WzdT25 - T18WchA	5
	37	1	<0,0001	Exact	****	Yes	4090, n=16	149,7, n=5	3940	3935		42	WzdT25 - WchAT18	4
		2	0.1974	Exact	ns	No	136,0, n=15	149,7, n=5	-13.79	-10.57		43	WzgT25 - T18Wzd	5
	38	1	<0,0001	Exact	****	Yes	4090, n=16	148,7, n=5	3941	3942		44	WzgT25 - WzdT18	5
		2	0.5991	Exact	ns	No	136,0, n=15	148,7, n=5	-12.7	-6.189		45	WzgT25 - T18Wze	4
	39	1	<0,0001	Exact	****	Yes	4090, n=16	155,6, n=5	3935	3921		46	WzgT25 - WzeT18	4
		2	0.0077	Exact	**	Yes	136,0, n=15	155,6, n=5	-19.6	-22.36		47	WzgT25 - T18WchA	4
	40	1	<0,0001	Exact	****	Yes	4090, n=16	153,3, n=5	3937	3942		48	WzgT25 - WchAT18	4
		2	0.2661	Exact	ns	No	136,0, n=15	153,3, n=5	-17.36	-11.78		49	WchAT25 - T18Wzd	4
	41	1	<0,0001	Exact	****	Yes	4090, n=16	143,3, n=5	3947	3939		50	WchAT25 - WzdT18	4
		2	0.168	Exact	ns	No	136,0, n=15	143,3, n=5	-7.313	-8.555		51	WchAT25 - T18Wze	4
	42	1	0.0004	Exact	***	Yes	4090, n=16	154,9, n=4	3935	3940		52	WchAT25 - WzeT18	4
		2	0.1847	Exact	ns	No	136,0, n=15	154,9, n=4	-18.96	-15.66		53	WchAT25 - T18Wzg	4
	43	1	<0,0001	Exact	****	Yes	4090, n=16	161,4, n=5	3929	3934		54	WchAT25 - WzgT18	4
		2	0.0328	Exact	*	Yes	136,0, n=15	161,4, n=5	-25.43	-20.18
	44	1	<0,0001	Exact	****	Yes	4090, n=16	160,6, n=5	3930	3923
		2	0.0328	Exact	*	Yes	136,0, n=15	160,6, n=5	-24.65	-20
	45	1	0.0004	Exact	***	Yes	4090, n=16	187,3, n=4	3903	3909
		2	0.0036	Exact	**	Yes	136,0, n=15	187,3, n=4	-51.38	-41.02
	46	1	0.0004	Exact	***	Yes	4090, n=16	169,6, n=4	3921	3913
		2	0.0196	Exact	*	Yes	136,0, n=15	169,6, n=4	-33.62	-25.59
	47	1	0.0004	Exact	***	Yes	4090, n=16	169,8, n=4	3920	3910
		2	0.0273	Exact	*	Yes	136,0, n=15	169,8, n=4	-33.82	-25.83
	48	1	0.0004	Exact	***	Yes	4090, n=16	159,4, n=4	3931	3925
		2	0.0273	Exact	*	Yes	136,0, n=15	159,4, n=4	-23.42	-18.47
	49	1	0.0004	Exact	***	Yes	4090, n=16	180,0, n=4	3910	3910
		2	0.0036	Exact	**	Yes	136,0, n=15	180,0, n=4	-44.04	-38.5
	50	1	0.0004	Exact	***	Yes	4090, n=16	180,9, n=4	3909	3906
		2	0.001	Exact	**	Yes	136,0, n=15	180,9, n=4	-44.92	-43.45
	51	1	0.0004	Exact	***	Yes	4090, n=16	175,2, n=4	3915	3913
		2	0.0021	Exact	**	Yes	136,0, n=15	175,2, n=4	-39.27	-35.48
	52	1	0.0004	Exact	***	Yes	4090, n=16	178,4, n=4	3912	3913
		2	0.001	Exact	**	Yes	136,0, n=15	178,4, n=4	-42.44	-40.21
	53	1	0.0004	Exact	***	Yes	4090, n=16	169,4, n=4	3921	3925
		2	0.0062	Exact	**	Yes	136,0, n=15	169,4, n=4	-33.48	-30.87
	54	1	0.0004	Exact	***	Yes	4090, n=16	171,7, n=4	3918	3912
		2	0.0062	Exact	**	Yes	136,0, n=15	171,7, n=4	-35.78	-31.81
	Kruskal-Wallis test
	P value				<0,0001
	Exact or approximate P value?				Approximate
	P value summary				****
	Do the medians vary signif. (P < 0.05)?				Yes
	Number of groups				26
	Kruskal-Wallis statistic				80.21

## Sheet: Supplementary Figure 3
	Supplementary Figure 3: Septal localization of Wzg is dependent on the expression of Wzd/Wze.
	Mann Whitney test
	A	B	P value	Exact or approximate P value?	P value summary	Significantly different (P < 0.05)?	Median of column B	Median of column A	Difference: Actual	Difference: Hodges-Lehmann
	BCSMH072	BCSMH073	<0,0001	Approximate	****	Yes	1,582, n=129	2,426, n=132	-0.8442	-0.8247
	BCSMH072	BCSMH074	<0,0001	Approximate	****	Yes	1,749, n=112	2,426, n=132	-0.6773	-0.6497
	BCSMH072	BCSMH075	<0,0001	Approximate	****	Yes	1,496, n=130	2,426, n=132	-0.9301	-0.8822
	BCSMH072	BCSMH076	<0,0001	Approximate	****	Yes	1,620, n=135	2,426, n=132	-0.8059	-0.7716
	BCSMH072	BCSMH077	<0,0001	Approximate	****	Yes	2,017, n=154	2,426, n=132	-0.4086	-0.3926
	BCSMH073	BCSMH074	<0,0001	Approximate	****	Yes	1,749, n=112	1,582, n=129	0.1669	0.1792
	BCSMH073	BCSMH075	0.1103	Approximate	ns	No	1,496, n=130	1,582, n=129	-0.08589	-0.05755
	BCSMH073	BCSMH076	0.1189	Approximate	ns	No	1,620, n=135	1,582, n=129	0.0383	0.0535
	BCSMH073	BCSMH077	<0,0001	Approximate	****	Yes	2,017, n=154	1,582, n=129	0.4357	0.433
	Kruskal-Wallis test
								n
	P value			<0,0001		BCSMH072	WT iCFPWzg	132
	Exact or approximate P value?			Approximate		BCSMH073	∆cps iCFPWzg	129
	P value summary			****		BCSMH074	∆wze iCFPWzg	112
	Do the medians vary signif. (P < 0.05)?			Yes		BCSMH075	∆wzd iCFPWzg	130
	Number of groups			6		BCSMH076	∆cps iCFPWzgWzd	135
	Kruskal-Wallis statistic			364.4		BCSMH077	∆wzd iCFPWzgWzd	154

## Sheet: Supplementary Figure 4
	Supplementary Figure 4: Membrane localization of WchA is independent of the expression of capsule.
	Mann Whitney test
						n
	P value	0.3097		BCSMH070	WT WchACFP	101
	Exact or approximate P value?	Approximate		BCSMH071	∆cps WchACFP	101
	P value summary	ns
	Significantly different (P < 0.05)?	No
	Median of column A	1,545, n=101
	Median of column B	1,622, n=101
	Difference: Actual	0.07655
	Difference: Hodges-Lehmann	0.04621

[truncated: 2 more sheets: Supplementary Figure 5, Supplementary Figure 6]
